# Supplementary material for: Minimum clinically important differences for the Functioning Assessment Short Test and a battery of neuropsychological tests in bipolar disorders: results from the FACE-BD cohort
Source: Epidemiol Psychiatr Sci. 2020 Jul 20;29:e144. doi: 10.1017/S2045796020000566 (PMC7372163; doi:10.1017/S2045796020000566)
Supplement: Supplementary file 1 [file S2045796020000566sup001.zip]

Archive with 6 entries (6 files):
- S2045796020000566sup001.pdf
- S2045796020000566sup002.pdf
- S2045796020000566sup003.rtf
- S2045796020000566sup004.rtf
- S2045796020000566sup005.rtf
- S2045796020000566sup006.rtf
